# Supplementary material for: The thymoproteasome hardwires the TCR repertoire of CD8+ T cells in the cortex independent of negative selection
Source: J Exp Med. 2021 Feb 8;218(4):e20201904. doi: 10.1084/jem.20201904 (PMC7873839; doi:10.1084/jem.20201904)
Supplement: Table S1 — shows the top five unique TCRα and TCRβ sequences detected in CD8+ T cells from β5t+/− (Het) mice and β5t−/− (KO) mice. [file JEM_20201904_TableS1.xlsx]

## Sheet: Sheet1
Table S1.
	TCRa VJ sequences	TRAV	CDR3	TRAJ	Frequency in b5t-Het (%)				Frequency in b5t-KO (%)
					Het #1	Het #2	Het #3	Het #4	KO #1	KO #2	KO #3	KO #4
	Top 5 sequences among 101 sequences uniquely detected in b5t-Het	TRAV12N-3	CALGNYQLIW	TRAJ33	0.07	0.0004	0.029	0.009	0	0	0	0
		TRAV14-2	CAASGMDSNYQLIW	TRAJ33	0.065	0.026	0.016	0.001	0	0	0	0
		TRAV12D-2	CASNTNKVVF	TRAJ34	0.013	0.001	0.021	0.044	0	0	0	0
		TRAV4D-3	CAAVNTEGADRLTF	TRAJ45	0.0001	0.046	0.012	0.009	0	0	0	0
		TRAV12N-3	CALGNNRIFF	TRAJ31	0.053	0.006	0.005	0.0001	0	0	0	0
	Top 5 sequences among 552 sequences uniquely detected in b5t-KO	TRAV13-4/DV7	CAMEQGGSAKLIF	TRAJ57	0	0	0	0	0.077	0.004	0.003	0.047
		TRAV13D-1	CALEPGYQNFYF	TRAJ49	0	0	0	0	0.021	0.036	0.035	0.008
		TRAV13D-4	CAPMSNYNVLYF	TRAJ21	0	0	0	0	0.031	0.028	0.018	0.021
		TRAV13-4/DV7	CAMESGANTGKLTF	TRAJ52	0	0	0	0	0.0003	0.02	0.035	0.026
		TRAV13D-1	CALETGNTGKLIF	TRAJ37	0	0	0	0	0.001	0.045	0.022	0.004
	TCRb VDJ sequences	TRBV	CDR3	TRBJ	Frequency in b5t-Het (%)				Frequency in b5t-KO (%)
					Het #1	Het #2	Het #3	Het #4	KO #1	KO #2	KO #3	KO #4
	Top 5 sequences among 22 sequences uniquely detected in b5t-Het	TRBV29	CASSLGQNTEVFF	TRBJ1-1	0.013	0.032	0.006	0.009	0	0	0	0
		TRBV1	CTCSADRVNNQAPLF	TRBJ1-5	0.008	0.016	0.0003	0.007	0	0	0	0
		TRBV13-3	CASSDRGNNQAPLF	TRBJ1-5	0.001	0.016	0.005	0.002	0	0	0	0
		TRBV13-2	CASGDAGGGNERLFF	TRBJ1-4	0.021	0.0001	0.002	0.001	0	0	0	0
		TRBV12-1	CASSRTGDEQYF	TRBJ2-7	0.015	0.0001	0.0002	0.008	0	0	0	0
	Top 5 sequences among 321 sequences uniquely detected in b5t-KO	TRBV5	CASSQDWGGDTQYF	TRBJ2-5	0	0	0	0	0.042	0.002	0.008	0.002
		TRBV12-2	CASSPGHSGNTLYF	TRBJ1-3	0	0	0	0	0.005	0.005	0.013	0.024
		TRBV12-1	CASSLRDWGGYEQYF	TRBJ2-7	0	0	0	0	0.013	0.002	0.016	0.012
		TRBV14	CASSLGSDYTF	TRBJ1-2	0	0	0	0	0.023	0.001	0.001	0.016
		TRBV12-2	CASSLWGDYAEQFF	TRBJ2-1	0	0	0	0	0.011	0.006	0.003	0.02
